# Supplementary material for: CRISPR/Cas9-Mediated Enrichment Coupled to Nanopore Sequencing Provides a Valuable Tool for the Precise Reconstruction of Large Genomic Target Regions
Source: Int J Mol Sci. 2023 Jan 5;24(2):1076. doi: 10.3390/ijms24021076 (PMC9863143; doi:10.3390/ijms24021076)
Supplement: Supplementary file 1 [file ijms-24-01076-s001.zip]

Archive with 1 entries (1 files):
- ijms-2102279-supplementary.pdf
